# Supplementary material for: CCR7 Mediates Cell Invasion and Migration in Extrahepatic Cholangiocarcinoma by Inducing Epithelial–Mesenchymal Transition
Source: Cancers (Basel). 2023 Mar 21;15(6):1878. doi: 10.3390/cancers15061878 (PMC10047000; doi:10.3390/cancers15061878)
Supplement: Supplementary file 1 [file cancers-15-01878-s001.zip]

Archive with 1 entries (1 files):
- cancers-2243005-supplementary.pdf
